# Supplementary material for: Opioid Use Disorder and Alternative mRNA Splicing in Reward Circuitry
Source: Genes (Basel). 2022 Jun 10;13(6):1045. doi: 10.3390/genes13061045 (PMC9222793; doi:10.3390/genes13061045)
Supplement: Supplementary file 1 [file genes-13-01045-s001.zip]

Archive with 2 entries (2 files):
- Supplementary Figures S1-S4.pdf
- Supplementary Files S1-S3.xlsx
